# Supplementary material for: Ferritin and transferrin predict common carotid intima-media thickness in females: a machine-learning informed individual participant data meta-analysis
Source: BMC Cardiovasc Disord. 2026 Apr 14;26:360. doi: 10.1186/s12872-026-05796-8 (PMC13123155; doi:10.1186/s12872-026-05796-8)
Supplement: Supplementary file 5 — Supplementary Material 5: Table of the studywise breakdown of participant characteristics [file 12872_2026_5796_MOESM5_ESM.xlsx]

## Sheet: Sheet1
**Characteristic**	**N**	**Overall**, N = 10,807	**Abaza**, N = 42	**Altamura**, N = 41	**Anderson**, N = 1,578	**Arroyo**, N = 3,004	**Asicioglu**, N = 36	**Dvorakava**, N = 59	**Fernandez-Real**, N = 79	**Formanowicz**, N = 158	**Galesloot**, N = 1,517	**Hahalis**, N = 70	**Jovana**, N = 60	**Judit**, N = 854	**Knoflach**, N = 2,102	**Kramldata(old11-13).sav**, N = 161	**Lai**, N = 68	**Merchant**, N = 78	**Own**, N = 368	**Pawlak**, N = 26	**Valenti**, N = 506
__gender__	10,806
0		6,587 (61%)	24 (57%)	19 (48%)	1,574 (100%)	1,806 (60%)	19 (53%)	30 (51%)	26 (33%)	92 (58%)	750 (49%)	34 (49%)	37 (62%)	449 (53%)	917 (44%)	161 (100%)	33 (49%)	49 (63%)	198 (54%)	15 (58%)	354 (70%)
1		4,219 (39%)	18 (43%)	21 (53%)	4 (0.3%)	1,198 (40%)	17 (47%)	29 (49%)	53 (67%)	66 (42%)	767 (51%)	36 (51%)	23 (38%)	405 (47%)	1,185 (56%)	0 (0%)	35 (51%)	29 (37%)	170 (46%)	11 (42%)	152 (30%)
__Age (years)__	10,806	50 (18, 62)	15 (7, 18)	78 (70, 83)	49 (44, 55)	60 (49, 67)	41 (33, 48)	15 (11, 16)	42 (35, 46)	59 (48, 68)	61 (56, 66)	27 (23, 33)	61 (52, 67)	8 (7, 10)	16 (16, 17)	53 (48, 60)	58 (37, 64)	23 (18, 25)	62 (54, 68)	63 (47, 68)	56 (45, 63)
__BMI (kg/sq.m)__	10,481	25.8 (22.4, 29.2)	NA (NA, NA)	NA (NA, NA)	27.9 (26.0, 30.4)	27.8 (24.8, 31.2)	23.7 (21.0, 26.7)	18.8 (16.7, 21.7)	31.8 (23.5, 43.2)	26.4 (23.2, 28.6)	26.1 (24.1, 28.8)	NA (NA, NA)	24.3 (22.3, 26.6)	18.4 (15.6, 22.9)	21.3 (19.5, 23.6)	26.8 (25.1, 30.2)	NA (NA, NA)	NA (NA, NA)	29.2 (25.6, 33.0)	24.2 (22.0, 24.7)	27.0 (24.6, 29.8)
__Smoking__	9,410
0		5,504 (58%)	0 (NA%)	27 (75%)	1,388 (88%)	1,296 (43%)	0 (NA%)	0 (NA%)	0 (NA%)	143 (91%)	496 (33%)	42 (60%)	37 (65%)	0 (NA%)	1,461 (70%)	130 (81%)	0 (NA%)	0 (NA%)	107 (49%)	15 (58%)	362 (72%)
1		2,015 (21%)	0 (NA%)	9 (25%)	0 (0%)	1,109 (37%)	0 (NA%)	0 (NA%)	0 (NA%)	0 (0%)	739 (49%)	28 (40%)	5 (8.8%)	0 (NA%)	0 (0%)	0 (0%)	0 (NA%)	0 (NA%)	78 (35%)	0 (0%)	47 (9.3%)
2		1,891 (20%)	0 (NA%)	0 (0%)	190 (12%)	599 (20%)	0 (NA%)	0 (NA%)	0 (NA%)	15 (9.5%)	280 (18%)	0 (0%)	15 (26%)	0 (NA%)	618 (30%)	31 (19%)	0 (NA%)	0 (NA%)	35 (16%)	11 (42%)	97 (19%)
__Diabetes__	7,020
0		5,823 (83%)	0 (NA%)	28 (78%)	1,513 (96%)	2,234 (74%)	0 (NA%)	0 (NA%)	77 (97%)	0 (NA%)	1,417 (93%)	70 (100%)	48 (80%)	0 (NA%)	0 (0%)	147 (91%)	68 (100%)	78 (100%)	143 (39%)	0 (NA%)	0 (NA%)
1		1,197 (17%)	0 (NA%)	8 (22%)	65 (4.1%)	770 (26%)	0 (NA%)	0 (NA%)	2 (2.5%)	0 (NA%)	100 (6.6%)	0 (0%)	12 (20%)	0 (NA%)	1 (100%)	14 (8.7%)	0 (0%)	0 (0%)	225 (61%)	0 (NA%)	0 (NA%)
__Hypertension__	5,531
0		1,852 (33%)	0 (NA%)	9 (25%)	0 (NA%)	358 (12%)	0 (NA%)	0 (NA%)	65 (82%)	70 (44%)	937 (62%)	0 (NA%)	11 (18%)	0 (NA%)	0 (0%)	126 (78%)	45 (66%)	78 (100%)	153 (42%)	0 (NA%)	0 (NA%)
1		3,679 (67%)	0 (NA%)	27 (75%)	0 (NA%)	2,646 (88%)	0 (NA%)	0 (NA%)	14 (18%)	88 (56%)	580 (38%)	0 (NA%)	49 (82%)	0 (NA%)	2 (100%)	35 (22%)	23 (34%)	0 (0%)	215 (58%)	0 (NA%)	0 (NA%)
__SBP (mm/Hg)__	10,325	128 (116, 140)	NA (NA, NA)	NA (NA, NA)	126 (118, 136)	139 (126, 155)	NA (NA, NA)	118 (110, 126)	129 (118, 144)	NA (NA, NA)	128 (118, 138)	110 (100, 120)	135 (130, 150)	106 (98, 113)	122 (115, 130)	132 (122, 139)	NA (NA, NA)	NA (NA, NA)	138 (126, 151)	140 (130, 160)	130 (120, 140)
__DBP (mm/Hg)__	10,325	77 (69, 85)	NA (NA, NA)	NA (NA, NA)	80 (76, 88)	81 (73, 88)	NA (NA, NA)	75 (68, 82)	72 (66, 81)	NA (NA, NA)	78 (71, 85)	70 (60, 70)	80 (70, 80)	60 (55, 65)	71 (66, 76)	84 (78, 90)	NA (NA, NA)	NA (NA, NA)	85 (78, 91)	80 (80, 90)	80 (80, 90)
__CKD__	5,321
0		2,599 (49%)	0 (NA%)	0 (NA%)	1,523 (97%)	559 (19%)	0 (NA%)	22 (37%)	0 (NA%)	77 (49%)	0 (NA%)	0 (NA%)	0 (0%)	0 (NA%)	0 (NA%)	0 (NA%)	50 (74%)	0 (NA%)	368 (100%)	0 (0%)	0 (NA%)
1		2,722 (51%)	0 (NA%)	0 (NA%)	55 (3.5%)	2,445 (81%)	0 (NA%)	37 (63%)	0 (NA%)	81 (51%)	0 (NA%)	0 (NA%)	60 (100%)	0 (NA%)	0 (NA%)	0 (NA%)	18 (26%)	0 (NA%)	0 (0%)	26 (100%)	0 (NA%)
__Anemia__	6,831
0		5,395 (79%)	0 (NA%)	0 (NA%)	0 (NA%)	1,815 (61%)	18 (50%)	0 (NA%)	67 (86%)	87 (68%)	0 (NA%)	29 (45%)	5 (8.3%)	821 (97%)	2,044 (98%)	153 (96%)	0 (NA%)	0 (NA%)	352 (96%)	4 (15%)	0 (NA%)
1		1,436 (21%)	0 (NA%)	0 (NA%)	0 (NA%)	1,157 (39%)	18 (50%)	0 (NA%)	11 (14%)	41 (32%)	0 (NA%)	35 (55%)	55 (92%)	29 (3.4%)	45 (2.2%)	7 (4.4%)	0 (NA%)	0 (NA%)	16 (4.3%)	22 (85%)	0 (NA%)
__Hemoglobin (g/dL)__	6,832	13.60 (12.50, 14.70)	NA (NA, NA)	NA (NA, NA)	NA (NA, NA)	13.00 (11.90, 14.30)	12.65 (11.50, 13.83)	NA (NA, NA)	13.65 (12.65, 14.60)	13.30 (12.28, 14.50)	NA (NA, NA)	11.70 (10.30, 13.60)	11.05 (10.18, 11.73)	12.90 (12.40, 13.40)	14.40 (13.70, 15.30)	14.90 (14.30, 15.50)	NA (NA, NA)	NA (NA, NA)	14.20 (13.40, 15.10)	10.90 (9.90, 11.65)	NA (NA, NA)
__Creatinine (mg/dL)__	7,282	0.90 (0.74, 1.29)	NA (NA, NA)	NA (NA, NA)	NA (NA, NA)	1.70 (1.13, 2.59)	1.23 (1.00, 1.55)	1.14 (0.80, 1.73)	NA (NA, NA)	0.96 (0.75, 2.98)	0.92 (0.84, 1.02)	NA (NA, NA)	9.65 (7.48, 11.08)	0.50 (0.45, 0.56)	0.83 (0.74, 0.92)	NA (NA, NA)	NA (NA, NA)	NA (NA, NA)	0.79 (0.66, 0.92)	0.85 (0.70, 1.00)	NA (NA, NA)
__HDLc (mg/dL)__	9,849	51 (43, 61)	NA (NA, NA)	NA (NA, NA)	47 (41, 54)	48 (39, 59)	55 (44, 60)	47 (37, 56)	54 (41, 67)	62 (43, 70)	51 (44, 61)	40 (30, 53)	NA (NA, NA)	55 (47, 65)	57 (49, 66)	52 (43, 61)	NA (NA, NA)	NA (NA, NA)	51 (42, 63)	47 (43, 51)	50 (40, 59)
__LDLc (mg/dL)__	9,748	109 (86, 136)	NA (NA, NA)	NA (NA, NA)	127 (105, 148)	105 (82, 128)	104 (98, 120)	97 (76, 114)	120 (98, 134)	110 (80, 135)	145 (123, 169)	95 (60, 131)	NA (NA, NA)	94 (80, 110)	91 (76, 109)	118 (96, 136)	NA (NA, NA)	NA (NA, NA)	110 (84, 137)	95 (71, 132)	132 (108, 155)
__Triacylglycerols (mg/dL)__	10,140	105 (71, 161)	NA (NA, NA)	NA (NA, NA)	120 (82, 181)	120 (87, 168)	171 (116, 207)	136 (97, 169)	91 (70, 121)	123 (99, 164)	168 (119, 235)	100 (66, 155)	124 (95, 197)	54 (43, 74)	72 (55, 96)	118 (81, 167)	NA (NA, NA)	NA (NA, NA)	125 (87, 181)	107 (76, 139)	123 (89, 175)
__CRP (mg/dL)__	4,919	0.50 (0.06, 4.00)	NA (NA, NA)	NA (NA, NA)	NA (NA, NA)	NA (NA, NA)	NA (NA, NA)	0.50 (0.50, 0.83)	NA (NA, NA)	1.90 (0.45, 4.53)	4.00 (4.00, 4.00)	1.38 (0.60, 3.50)	3.65 (1.68, 7.63)	0.70 (0.30, 2.33)	0.06 (0.06, 0.10)	4.25 (3.60, 4.60)	NA (NA, NA)	NA (NA, NA)	1.41 (0.57, 3.66)	NA (NA, NA)	NA (NA, NA)
__IMT (mm)__	10,558	0.64 (0.46, 0.80)	0.78 (0.75, 0.87)	0.80 (0.70, 1.00)	0.70 (0.60, 0.77)	0.71 (0.61, 0.83)	0.57 (0.48, 0.63)	0.42 (0.39, 0.45)	0.42 (0.36, 0.52)	0.65 (0.55, 0.80)	0.83 (0.76, 0.90)	0.50 (0.40, 0.50)	0.79 (0.68, 0.92)	0.40 (0.35, 0.46)	0.40 (0.37, 0.43)	0.60 (0.52, 0.69)	1.45 (0.70, 2.00)	0.46 (0.44, 0.49)	0.60 (0.53, 0.70)	0.79 (0.75, 0.87)	0.85 (0.69, 1.05)
__Iron (µM)__	3,893	17 (13, 21)	NA (NA, NA)	11 (8, 14)	19 (16, 23)	NA (NA, NA)	15 (9, 17)	14 (9, 19)	15 (11, 19)	16 (14, 20)	17 (13, 21)	NA (NA, NA)	12 (9, 15)	12 (9, 16)	NA (NA, NA)	18 (14, 22)	16 (12, 17)	NA (NA, NA)	16 (13, 21)	10 (8, 12)	18 (14, 21)
__Ferritin (ng/mL)__	8,967	88 (41, 196)	1,448 (862, 2,924)	NA (NA, NA)	143 (92, 206)	156 (74, 300)	113 (63, 335)	93 (29, 274)	73 (27, 144)	237 (123, 407)	115 (58, 197)	1,300 (850, 3,153)	613 (286, 872)	35 (25, 51)	42 (24, 68)	82 (42, 154)	112 (77, 172)	2,780 (1,440, 5,400)	115 (58, 205)	411 (234, 609)	230 (130, 469)
__Transferrin (g/L)__	3,995	241 (206, 273)	NA (NA, NA)	206 (196, 227)	NA (NA, NA)	220 (189, 254)	NA (NA, NA)	NA (NA, NA)	298 (268, 321)	NA (NA, NA)	NA (NA, NA)	NA (NA, NA)	NA (NA, NA)	273 (250, 297)	NA (NA, NA)	73 (59, 93)	244 (191, 277)	NA (NA, NA)	239 (220, 263)	NA (NA, NA)	253 (233, 274)
__TSAT (%)__	5,485	28 (21, 36)	NA (NA, NA)	NA (NA, NA)	35 (28, 43)	26 (20, 33)	NA (NA, NA)	NA (NA, NA)	NA (NA, NA)	34 (31, 38)	29 (22, 35)	NA (NA, NA)	24 (18, 34)	20 (15, 26)	NA (NA, NA)	NA (NA, NA)	NA (NA, NA)	NA (NA, NA)	25 (19, 32)	29 (21, 33)	31 (25, 39)
__thalassemia__	10,807
0		10,676 (99%)	0 (0%)	41 (100%)	1,578 (100%)	3,004 (100%)	36 (100%)	59 (100%)	79 (100%)	158 (100%)	1,517 (100%)	35 (50%)	60 (100%)	854 (100%)	2,101 (100%)	161 (100%)	68 (100%)	25 (32%)	368 (100%)	26 (100%)	506 (100%)
1		131 (1.2%)	42 (100%)	0 (0%)	0 (0%)	0 (0%)	0 (0%)	0 (0%)	0 (0%)	0 (0%)	0 (0%)	35 (50%)	0 (0%)	0 (0%)	1 (<0.1%)	0 (0%)	0 (0%)	53 (68%)	0 (0%)	0 (0%)	0 (0%)
__hemochromatosis__	1,405
0		1,329 (95%)	0 (NA%)	0 (NA%)	1,022 (98%)	0 (NA%)	0 (NA%)	0 (NA%)	0 (NA%)	0 (NA%)	0 (NA%)	0 (NA%)	0 (NA%)	0 (NA%)	0 (NA%)	0 (NA%)	0 (NA%)	0 (NA%)	0 (NA%)	0 (NA%)	307 (84%)
1		76 (5.4%)	0 (NA%)	0 (NA%)	19 (1.8%)	0 (NA%)	0 (NA%)	0 (NA%)	0 (NA%)	0 (NA%)	0 (NA%)	0 (NA%)	0 (NA%)	0 (NA%)	0 (NA%)	0 (NA%)	0 (NA%)	0 (NA%)	0 (NA%)	0 (NA%)	57 (16%)
