# Supplementary material for: Ferritin and transferrin predict common carotid intima-media thickness in females: a machine-learning informed individual participant data meta-analysis
Source: BMC Cardiovasc Disord. 2026 Apr 14;26:360. doi: 10.1186/s12872-026-05796-8 (PMC13123155; doi:10.1186/s12872-026-05796-8)
Supplement: Supplementary file 6 — Supplementary Material 6: Table of the breakdown of the proportion of missing values for each variable in the pooled data [file 12872_2026_5796_MOESM6_ESM.xlsx]

## Sheet: Sheet1
variable	n_miss	pct_miss
thalassemia	10676	98.7878
hemochromatosis	9402	86.9992
menopause	8071	74.6831
iron	6914	63.9771
transferrin	6812	63.0332
crp	5888	54.4832
ckd	5486	50.7634
tfsat	5322	49.2459
hypertension	5276	48.8202
anemia	3976	36.791
hb	3975	36.7817
diabetes	3787	35.0421
creatinine	3525	32.6177
ferritin	1840	17.026
smoking	1397	12.9268
ldlc	1059	9.7992
hdlc	958	8.86462
triacylglycerols	667	6.17193
sbp	482	4.46007
dbp	482	4.46007
bmi_cat	407	3.76608
bmi	326	3.01656
imt	249	2.30406
age	1	0.00925326
gender	1	0.00925326
age_gp	1	0.00925326
