# Supplementary material for: Ferritin and transferrin predict common carotid intima-media thickness in females: a machine-learning informed individual participant data meta-analysis
Source: BMC Cardiovasc Disord. 2026 Apr 14;26:360. doi: 10.1186/s12872-026-05796-8 (PMC13123155; doi:10.1186/s12872-026-05796-8)
Supplement: Supplementary file 7 — Supplementary Material 7: Table of the studywise breakdown of the proportion of missing values for each variable [file 12872_2026_5796_MOESM7_ESM.xlsx]

## Sheet: Sheet1
study	variable	n_miss	pct_miss
Merchant	iron	78	100
Merchant	transferrin	78	100
Merchant	tfsat	78	100
Merchant	creatinine	78	100
Merchant	hdlc	78	100
Merchant	ldlc	78	100
Merchant	triacylglycerols	78	100
Merchant	bmi	78	100
Merchant	smoking	78	100
Merchant	crp	78	100
Merchant	hemochromatosis	78	100
Merchant	ckd	78	100
Merchant	hb	78	100
Merchant	sbp	78	100
Merchant	dbp	78	100
Merchant	anemia	78	100
Merchant	bmi_cat	78	100
Merchant	menopause	52	66.6667
Merchant	ferritin	25	32.0513
Merchant	thalassemia	25	32.0513
Merchant	imt	0	0
Merchant	age	0	0
Merchant	gender	0	0
Merchant	diabetes	0	0
Merchant	hypertension	0	0
Merchant	age_gp	0	0
Formanowicz	transferrin	158	100
Formanowicz	diabetes	158	100
Formanowicz	thalassemia	158	100
Formanowicz	hemochromatosis	158	100
Formanowicz	sbp	158	100
Formanowicz	dbp	158	100
Formanowicz	menopause	92	58.2278
Formanowicz	ferritin	76	48.1013
Formanowicz	iron	61	38.6076
Formanowicz	tfsat	61	38.6076
Formanowicz	crp	60	37.9747
Formanowicz	hdlc	46	29.1139
Formanowicz	triacylglycerols	37	23.4177
Formanowicz	ldlc	35	22.1519
Formanowicz	hb	30	18.9873
Formanowicz	anemia	30	18.9873
Formanowicz	imt	8	5.06329
Formanowicz	age	0	0
Formanowicz	gender	0	0
Formanowicz	hypertension	0	0
Formanowicz	creatinine	0	0
Formanowicz	bmi	0	0
Formanowicz	smoking	0	0
Formanowicz	ckd	0	0
Formanowicz	age_gp	0	0
Formanowicz	bmi_cat	0	0
Lai	tfsat	68	100
Lai	creatinine	68	100
Lai	hdlc	68	100
Lai	ldlc	68	100
Lai	triacylglycerols	68	100
Lai	bmi	68	100
Lai	smoking	68	100
Lai	crp	68	100
Lai	thalassemia	68	100
Lai	hemochromatosis	68	100
Lai	hb	68	100
Lai	sbp	68	100
Lai	dbp	68	100
Lai	anemia	68	100
Lai	bmi_cat	68	100
Lai	menopause	33	48.5294
Lai	transferrin	28	41.1765
Lai	imt	0	0
Lai	iron	0	0
Lai	ferritin	0	0
Lai	age	0	0
Lai	gender	0	0
Lai	diabetes	0	0
Lai	hypertension	0	0
Lai	ckd	0	0
Lai	age_gp	0	0
Galesloot	transferrin	1517	100
Galesloot	thalassemia	1517	100
Galesloot	hemochromatosis	1517	100
Galesloot	ckd	1517	100
Galesloot	hb	1517	100
Galesloot	anemia	1517	100
Galesloot	menopause	750	49.4397
Galesloot	ldlc	270	17.7983
Galesloot	hdlc	265	17.4687
Galesloot	triacylglycerols	265	17.4687
Galesloot	iron	205	13.5135
Galesloot	tfsat	205	13.5135
Galesloot	crp	205	13.5135
Galesloot	creatinine	202	13.3158
Galesloot	ferritin	196	12.9202
Galesloot	bmi_cat	6	0.395517
Galesloot	smoking	2	0.131839
Galesloot	imt	0	0
Galesloot	age	0	0
Galesloot	gender	0	0
Galesloot	diabetes	0	0
Galesloot	hypertension	0	0
Galesloot	bmi	0	0
Galesloot	sbp	0	0
Galesloot	dbp	0	0
Galesloot	age_gp	0	0
Own	thalassemia	368	100
Own	hemochromatosis	368	100
Own	menopause	198	53.8043
Own	smoking	148	40.2174
Own	imt	21	5.70652
Own	ldlc	20	5.43478
Own	crp	14	3.80435
Own	tfsat	9	2.44565
Own	transferrin	7	1.90217
Own	bmi_cat	6	1.63043
Own	sbp	5	1.3587
Own	dbp	5	1.3587
Own	iron	0	0
Own	ferritin	0	0
Own	age	0	0
Own	gender	0	0
Own	diabetes	0	0
Own	hypertension	0	0
Own	creatinine	0	0
Own	hdlc	0	0
Own	triacylglycerols	0	0
Own	bmi	0	0
Own	ckd	0	0
Own	hb	0	0
Own	anemia	0	0
Own	age_gp	0	0
Kramldata(old11-13).sav	tfsat	161	100
Kramldata(old11-13).sav	creatinine	161	100
Kramldata(old11-13).sav	thalassemia	161	100
Kramldata(old11-13).sav	hemochromatosis	161	100
Kramldata(old11-13).sav	ckd	161	100
Kramldata(old11-13).sav	menopause	161	100
Kramldata(old11-13).sav	crp	89	55.2795
Kramldata(old11-13).sav	transferrin	83	51.5528
Kramldata(old11-13).sav	ferritin	11	6.8323
Kramldata(old11-13).sav	bmi_cat	7	4.34783
Kramldata(old11-13).sav	sbp	4	2.48447
Kramldata(old11-13).sav	dbp	4	2.48447
Kramldata(old11-13).sav	bmi	3	1.86335
Kramldata(old11-13).sav	anemia	1	0.621118
Kramldata(old11-13).sav	imt	0	0
Kramldata(old11-13).sav	iron	0	0
Kramldata(old11-13).sav	age	0	0
Kramldata(old11-13).sav	gender	0	0
Kramldata(old11-13).sav	diabetes	0	0
Kramldata(old11-13).sav	hypertension	0	0
Kramldata(old11-13).sav	hdlc	0	0
Kramldata(old11-13).sav	ldlc	0	0
Kramldata(old11-13).sav	triacylglycerols	0	0
Kramldata(old11-13).sav	smoking	0	0
Kramldata(old11-13).sav	hb	0	0
Kramldata(old11-13).sav	age_gp	0	0
Arroyo	iron	3004	100
Arroyo	crp	3004	100
Arroyo	thalassemia	3004	100
Arroyo	hemochromatosis	3004	100
Arroyo	menopause	1806	60.1198
Arroyo	tfsat	979	32.5899
Arroyo	transferrin	952	31.6911
Arroyo	creatinine	688	22.9028
Arroyo	ferritin	658	21.9041
Arroyo	ldlc	385	12.8162
Arroyo	hdlc	338	11.2517
Arroyo	triacylglycerols	114	3.79494
Arroyo	imt	50	1.66445
Arroyo	bmi_cat	45	1.498
Arroyo	hb	32	1.06525
Arroyo	anemia	32	1.06525
Arroyo	bmi	3	0.0998668
Arroyo	age	0	0
Arroyo	gender	0	0
Arroyo	diabetes	0	0
Arroyo	hypertension	0	0
Arroyo	smoking	0	0
Arroyo	ckd	0	0
Arroyo	sbp	0	0
Arroyo	dbp	0	0
Arroyo	age_gp	0	0
Jovana	transferrin	60	100
Jovana	hdlc	60	100
Jovana	ldlc	60	100
Jovana	thalassemia	60	100
Jovana	hemochromatosis	60	100
Jovana	menopause	37	61.6667
Jovana	tfsat	18	30
Jovana	creatinine	4	6.66667
Jovana	imt	3	5
Jovana	smoking	3	5
Jovana	bmi_cat	1	1.66667
Jovana	iron	0	0
Jovana	ferritin	0	0
Jovana	age	0	0
Jovana	gender	0	0
Jovana	diabetes	0	0
Jovana	hypertension	0	0
Jovana	triacylglycerols	0	0
Jovana	bmi	0	0
Jovana	crp	0	0
Jovana	ckd	0	0
Jovana	hb	0	0
Jovana	sbp	0	0
Jovana	dbp	0	0
Jovana	anemia	0	0
Jovana	age_gp	0	0
Hahalis	iron	70	100
Hahalis	transferrin	70	100
Hahalis	tfsat	70	100
Hahalis	hypertension	70	100
Hahalis	creatinine	70	100
Hahalis	bmi	70	100
Hahalis	hemochromatosis	70	100
Hahalis	ckd	70	100
Hahalis	bmi_cat	70	100
Hahalis	ferritin	41	58.5714
Hahalis	menopause	36	51.4286
Hahalis	thalassemia	35	50
Hahalis	crp	30	42.8571
Hahalis	hdlc	7	10
Hahalis	ldlc	7	10
Hahalis	triacylglycerols	7	10
Hahalis	hb	6	8.57143
Hahalis	sbp	6	8.57143
Hahalis	dbp	6	8.57143
Hahalis	anemia	6	8.57143
Hahalis	imt	0	0
Hahalis	age	0	0
Hahalis	gender	0	0
Hahalis	diabetes	0	0
Hahalis	smoking	0	0
Hahalis	age_gp	0	0
Dvorakava	transferrin	59	100
Dvorakava	tfsat	59	100
Dvorakava	diabetes	59	100
Dvorakava	hypertension	59	100
Dvorakava	smoking	59	100
Dvorakava	thalassemia	59	100
Dvorakava	hemochromatosis	59	100
Dvorakava	hb	59	100
Dvorakava	anemia	59	100
Dvorakava	menopause	59	100
Dvorakava	iron	23	38.9831
Dvorakava	ferritin	11	18.6441
Dvorakava	crp	9	15.2542
Dvorakava	triacylglycerols	3	5.08475
Dvorakava	bmi	1	1.69492
Dvorakava	bmi_cat	1	1.69492
Dvorakava	imt	0	0
Dvorakava	age	0	0
Dvorakava	gender	0	0
Dvorakava	creatinine	0	0
Dvorakava	hdlc	0	0
Dvorakava	ldlc	0	0
Dvorakava	ckd	0	0
Dvorakava	sbp	0	0
Dvorakava	dbp	0	0
Dvorakava	age_gp	0	0
Judit	diabetes	854	100
Judit	hypertension	854	100
Judit	smoking	854	100
Judit	thalassemia	854	100
Judit	hemochromatosis	854	100
Judit	ckd	854	100
Judit	menopause	854	100
Judit	iron	549	64.2857
Judit	tfsat	545	63.8173
Judit	imt	124	14.5199
Judit	crp	18	2.10773
Judit	transferrin	8	0.936768
Judit	sbp	5	0.58548
Judit	dbp	5	0.58548
Judit	hb	4	0.468384
Judit	anemia	4	0.468384
Judit	ferritin	3	0.351288
Judit	creatinine	2	0.234192
Judit	age	0	0
Judit	gender	0	0
Judit	hdlc	0	0
Judit	ldlc	0	0
Judit	triacylglycerols	0	0
Judit	bmi	0	0
Judit	age_gp	0	0
Judit	bmi_cat	0	0
Knoflach	iron	2102	100
Knoflach	transferrin	2102	100
Knoflach	tfsat	2102	100
Knoflach	hemochromatosis	2102	100
Knoflach	ckd	2102	100
Knoflach	diabetes	2101	99.9524
Knoflach	thalassemia	2101	99.9524
Knoflach	hypertension	2100	99.9049
Knoflach	menopause	1952	92.8639
Knoflach	smoking	23	1.0942
Knoflach	imt	14	0.666032
Knoflach	hb	13	0.618459
Knoflach	anemia	13	0.618459
Knoflach	sbp	12	0.570885
Knoflach	dbp	12	0.570885
Knoflach	bmi_cat	9	0.428164
Knoflach	bmi	8	0.38059
Knoflach	crp	5	0.237869
Knoflach	ferritin	4	0.190295
Knoflach	creatinine	4	0.190295
Knoflach	hdlc	4	0.190295
Knoflach	ldlc	4	0.190295
Knoflach	triacylglycerols	4	0.190295
Knoflach	age	0	0
Knoflach	gender	0	0
Knoflach	age_gp	0	0
Valenti	diabetes	506	100
Valenti	hypertension	506	100
Valenti	creatinine	506	100
Valenti	crp	506	100
Valenti	thalassemia	506	100
Valenti	ckd	506	100
Valenti	hb	506	100
Valenti	anemia	506	100
Valenti	menopause	354	69.9605
Valenti	hemochromatosis	142	28.0632
Valenti	sbp	23	4.54545
Valenti	dbp	23	4.54545
Valenti	bmi_cat	17	3.35968
Valenti	bmi	6	1.18577
Valenti	hdlc	4	0.790514
Valenti	ldlc	4	0.790514
Valenti	triacylglycerols	4	0.790514
Valenti	imt	0	0
Valenti	iron	0	0
Valenti	ferritin	0	0
Valenti	transferrin	0	0
Valenti	tfsat	0	0
Valenti	age	0	0
Valenti	gender	0	0
Valenti	smoking	0	0
Valenti	age_gp	0	0
Abaza	iron	42	100
Abaza	transferrin	42	100
Abaza	tfsat	42	100
Abaza	diabetes	42	100
Abaza	hypertension	42	100
Abaza	creatinine	42	100
Abaza	hdlc	42	100
Abaza	ldlc	42	100
Abaza	triacylglycerols	42	100
Abaza	bmi	42	100
Abaza	smoking	42	100
Abaza	crp	42	100
Abaza	hemochromatosis	42	100
Abaza	ckd	42	100
Abaza	hb	42	100
Abaza	sbp	42	100
Abaza	dbp	42	100
Abaza	anemia	42	100
Abaza	bmi_cat	42	100
Abaza	menopause	33	78.5714
Abaza	ferritin	4	9.52381
Abaza	imt	0	0
Abaza	age	0	0
Abaza	gender	0	0
Abaza	thalassemia	0	0
Abaza	age_gp	0	0
Pawlak	transferrin	26	100
Pawlak	diabetes	26	100
Pawlak	hypertension	26	100
Pawlak	crp	26	100
Pawlak	thalassemia	26	100
Pawlak	hemochromatosis	26	100
Pawlak	menopause	15	57.6923
Pawlak	ferritin	1	3.84615
Pawlak	bmi	1	3.84615
Pawlak	bmi_cat	1	3.84615
Pawlak	imt	0	0
Pawlak	iron	0	0
Pawlak	tfsat	0	0
Pawlak	age	0	0
Pawlak	gender	0	0
Pawlak	creatinine	0	0
Pawlak	hdlc	0	0
Pawlak	ldlc	0	0
Pawlak	triacylglycerols	0	0
Pawlak	smoking	0	0
Pawlak	ckd	0	0
Pawlak	hb	0	0
Pawlak	sbp	0	0
Pawlak	dbp	0	0
Pawlak	anemia	0	0
Pawlak	age_gp	0	0
Anderson	transferrin	1578	100
Anderson	hypertension	1578	100
Anderson	creatinine	1578	100
Anderson	crp	1578	100
Anderson	thalassemia	1578	100
Anderson	hb	1578	100
Anderson	anemia	1578	100
Anderson	menopause	1574	99.7465
Anderson	iron	769	48.7326
Anderson	tfsat	769	48.7326
Anderson	ferritin	766	48.5425
Anderson	hemochromatosis	537	34.0304
Anderson	ldlc	41	2.59823
Anderson	imt	21	1.3308
Anderson	bmi_cat	11	0.697085
Anderson	sbp	4	0.253485
Anderson	dbp	4	0.253485
Anderson	hdlc	2	0.126743
Anderson	triacylglycerols	1	0.0633714
Anderson	bmi	1	0.0633714
Anderson	age	0	0
Anderson	gender	0	0
Anderson	diabetes	0	0
Anderson	smoking	0	0
Anderson	ckd	0	0
Anderson	age_gp	0	0
Altamura	ferritin	41	100
Altamura	tfsat	41	100
Altamura	creatinine	41	100
Altamura	hdlc	41	100
Altamura	ldlc	41	100
Altamura	triacylglycerols	41	100
Altamura	bmi	41	100
Altamura	crp	41	100
Altamura	thalassemia	41	100
Altamura	hemochromatosis	41	100
Altamura	ckd	41	100
Altamura	hb	41	100
Altamura	sbp	41	100
Altamura	dbp	41	100
Altamura	anemia	41	100
Altamura	bmi_cat	41	100
Altamura	menopause	20	48.7805
Altamura	imt	6	14.6341
Altamura	iron	5	12.1951
Altamura	transferrin	5	12.1951
Altamura	diabetes	5	12.1951
Altamura	hypertension	5	12.1951
Altamura	smoking	5	12.1951
Altamura	age	1	2.43902
Altamura	gender	1	2.43902
Altamura	age_gp	1	2.43902
Asicioglu	transferrin	36	100
Asicioglu	tfsat	36	100
Asicioglu	diabetes	36	100
Asicioglu	hypertension	36	100
Asicioglu	smoking	36	100
Asicioglu	crp	36	100
Asicioglu	thalassemia	36	100
Asicioglu	hemochromatosis	36	100
Asicioglu	ckd	36	100
Asicioglu	sbp	36	100
Asicioglu	dbp	36	100
Asicioglu	menopause	19	52.7778
Asicioglu	bmi	4	11.1111
Asicioglu	bmi_cat	4	11.1111
Asicioglu	iron	3	8.33333
Asicioglu	ferritin	3	8.33333
Asicioglu	hdlc	3	8.33333
Asicioglu	ldlc	3	8.33333
Asicioglu	triacylglycerols	3	8.33333
Asicioglu	creatinine	2	5.55556
Asicioglu	imt	0	0
Asicioglu	age	0	0
Asicioglu	gender	0	0
Asicioglu	hb	0	0
Asicioglu	anemia	0	0
Asicioglu	age_gp	0	0
Fernandez-Real	tfsat	79	100
Fernandez-Real	creatinine	79	100
Fernandez-Real	smoking	79	100
Fernandez-Real	crp	79	100
Fernandez-Real	thalassemia	79	100
Fernandez-Real	hemochromatosis	79	100
Fernandez-Real	ckd	79	100
Fernandez-Real	menopause	26	32.9114
Fernandez-Real	iron	3	3.79747
Fernandez-Real	transferrin	3	3.79747
Fernandez-Real	imt	2	2.53165
Fernandez-Real	ldlc	1	1.26582
Fernandez-Real	hb	1	1.26582
Fernandez-Real	anemia	1	1.26582
Fernandez-Real	ferritin	0	0
Fernandez-Real	age	0	0
Fernandez-Real	gender	0	0
Fernandez-Real	diabetes	0	0
Fernandez-Real	hypertension	0	0
Fernandez-Real	hdlc	0	0
Fernandez-Real	triacylglycerols	0	0
Fernandez-Real	bmi	0	0
Fernandez-Real	sbp	0	0
Fernandez-Real	dbp	0	0
Fernandez-Real	age_gp	0	0
Fernandez-Real	bmi_cat	0	0
