# Supplementary material for: Ferritin and transferrin predict common carotid intima-media thickness in females: a machine-learning informed individual participant data meta-analysis
Source: BMC Cardiovasc Disord. 2026 Apr 14;26:360. doi: 10.1186/s12872-026-05796-8 (PMC13123155; doi:10.1186/s12872-026-05796-8)
Supplement: Supplementary file 8 — Supplementary Material 8: Table of the breakdown of the proportion of missing values for each variable categorised by age group [file 12872_2026_5796_MOESM8_ESM.xlsx]

## Sheet: Sheet1
age_gp	variable	n_miss	pct_miss
Adults	thalassemia	7938	98.8666
Adults	hemochromatosis	6624	82.5009
Adults	crp	5816	72.4374
Adults	menopause	5293	65.9235
Adults	transferrin	4880	60.7797
Adults	iron	4473	55.7105
Adults	anemia	3863	48.1131
Adults	hb	3862	48.1006
Adults	creatinine	3476	43.2931
Adults	tfsat	2853	35.5337
Adults	ckd	2763	34.4128
Adults	hypertension	2514	31.3115
Adults	ferritin	1817	22.6305
Adults	diabetes	1026	12.7787
Adults	ldlc	1014	12.6292
Adults	hdlc	913	11.3713
Adults	triacylglycerols	619	7.70955
Adults	smoking	427	5.31822
Adults	sbp	425	5.29331
Adults	dbp	425	5.29331
Adults	bmi_cat	355	4.42147
Adults	bmi	274	3.41263
Adults	imt	112	1.39494
Adults	age	0	0
Adults	gender	0	0
Children and Adolescents	hemochromatosis	2777	100
Children and Adolescents	menopause	2777	100
Children and Adolescents	hypertension	2761	99.4238
Children and Adolescents	diabetes	2760	99.3878
Children and Adolescents	thalassemia	2737	98.5596
Children and Adolescents	ckd	2722	98.0194
Children and Adolescents	tfsat	2468	88.8729
Children and Adolescents	iron	2440	87.8646
Children and Adolescents	transferrin	1931	69.5355
Children and Adolescents	smoking	969	34.8938
Children and Adolescents	imt	137	4.93338
Children and Adolescents	hb	112	4.03313
Children and Adolescents	anemia	112	4.03313
Children and Adolescents	crp	71	2.55672
Children and Adolescents	sbp	56	2.01656
Children and Adolescents	dbp	56	2.01656
Children and Adolescents	bmi	51	1.83651
Children and Adolescents	bmi_cat	51	1.83651
Children and Adolescents	creatinine	48	1.72848
Children and Adolescents	triacylglycerols	47	1.69247
Children and Adolescents	hdlc	44	1.58444
Children and Adolescents	ldlc	44	1.58444
Children and Adolescents	ferritin	22	0.792222
Children and Adolescents	age	0	0
Children and Adolescents	gender	0	0
	iron	1	100
	ferritin	1	100
	transferrin	1	100
	tfsat	1	100
	age	1	100
	gender	1	100
	diabetes	1	100
	hypertension	1	100
	creatinine	1	100
	hdlc	1	100
	ldlc	1	100
	triacylglycerols	1	100
	bmi	1	100
	smoking	1	100
	crp	1	100
	thalassemia	1	100
	hemochromatosis	1	100
	ckd	1	100
	hb	1	100
	sbp	1	100
	dbp	1	100
	anemia	1	100
	bmi_cat	1	100
	menopause	1	100
	imt	0	0
