# Supplementary material for: Ferritin and transferrin predict common carotid intima-media thickness in females: a machine-learning informed individual participant data meta-analysis
Source: BMC Cardiovasc Disord. 2026 Apr 14;26:360. doi: 10.1186/s12872-026-05796-8 (PMC13123155; doi:10.1186/s12872-026-05796-8)
Supplement: Supplementary file 10 — Supplementary Material 10: Associations between Hemochromatosis HFE-genotypes and mean CC-IMT in the UK Biobank data [file 12872_2026_5796_MOESM10_ESM.xlsx]

## Sheet: Mean cIMT
Restricted to UK Biobank participants of European genetic ancentry
Models stratified by sex and adjusted for age, assessment centre and first ten genetic principle components
*Mean of 120/150/210/240 degrees
											Excluding haemochromatosis diagnosis
			n	Mean (micrometres)	SD	Coefficient	95% CI		p-value		n	Mean (micrometres)	SD	Coefficient	95% CI		p-value
Mean C-IMT*	Females	C282Y (-/-) H63D (-/-)	12995	665.562	109.97	1					12993	665.567	109.976	1
(2014 onwards)		C282Y (-/-) H63D (+/-)	5233	666.578	112.772	0.716448	-2.49225	3.92515	0.662		5231	666.601	112.785	0.708915	-2.50017	3.918	0.665
		C282Y (-/-) H63D (+/+)	502	664.799	115.686	-1.33326	-10.243	7.57651	0.769		501	664.761	115.798	-1.21887	-10.137	7.69922	0.789
		C282Y (+/-) H63D (+/-)	499	666.535	117.655	-0.0997321	-9.03956	8.84009	0.983		495	666.491	117.879	-0.159223	-9.13345	8.815	0.972
		C282Y (+/-) H63D (-/-)	2614	663.694	113.049	-0.686817	-4.89769	3.52405	0.749		2611	663.737	113.082	-0.696102	-4.9088	3.5166	0.746
		C282Y (+/+) H63D (-/-)	142	673.195	113.451	-1.59613	-18.1325	14.9403	0.85		117	667.863	113.439	-3.22152	-21.416	14.973	0.729
		Total females	21985	665.636	111.336						21948	665.61	111.35
	Males	C282Y (-/-) H63D (-/-)	12042	710.927	135.729	1					12028	710.948	135.746	1
		C282Y (-/-) H63D (+/-)	4758	711.997	134.569	0.286475	-3.944	4.51695	0.894		4754	711.891	134.569	0.16211	-4.0699	4.39412	0.94
		C282Y (-/-) H63D (+/+)	443	707.787	137.475	-5.07977	-17.0433	6.88371	0.405		442	708.117	137.455	-5.00291	-16.9786	6.9728	0.413
		C282Y (+/-) H63D (+/-)	517	721.184	134.842	10.7566	-0.345771	21.8589	0.058		501	720.48	135.548	10.7172	-0.552697	21.987	0.062
		C282Y (+/-) H63D (-/-)	2461	714.849	136.209	3.44739	-2.0262	8.92098	0.217		2460	714.773	136.184	3.35996	-2.11448	8.8344	0.229
		C282Y (+/+) H63D (-/-)	93	694.277	125.614	-15.0205	-40.7362	10.6952	0.252		60	692.196	104.615	-20.7029	-52.6716	11.2658	0.204
		Total males	20314	711.769	135.492						20245	711.753	135.477
